# Supplementary material for: From Euglycemia to Recent Onset of Type 2 Diabetes Mellitus: A Proof-of-Concept Study on Circulating microRNA Profiling Reveals Distinct, and Early microRNA Signatures
Source: Diagnostics (Basel). 2023 Jul 21;13(14):2443. doi: 10.3390/diagnostics13142443 (PMC10377827; doi:10.3390/diagnostics13142443)
Supplement: Supplementary file 1 [file diagnostics-13-02443-s001.zip]

Archive with 1 entries (1 files):
- diagnostics-2476629-supplementary.pdf
